# Supplementary material for: Comparative study of Danshen and Siwu decoction based on the molecular structures of the components and predicted targets
Source: BMC Complement Med Ther. 2021 Jan 22;21:42. doi: 10.1186/s12906-021-03209-1 (PMC7821527; doi:10.1186/s12906-021-03209-1)
Supplement: Supplementary file 2 — Additional file 2: The molecular structure of 129 compounds of Danshen components used in this study. [file 12906_2021_3209_MOESM2_ESM.txt]

mol Molecule_Name_2
OC1=C2C(=CC(=O)C3[C@@]2(CCC(=O)C3(C)C)C)C=C(C(C)C)C1=O 3-Oxoisotaxodione
"OC=1c2c(c3c(cc2)C(CC=C3)(C)C)C(=O)C(=O)C=1[C@H](CO)C ""1,_2-Didehydrotanshinone_V"""
"o1cc(c2c1-c1c(c3c(cc1)C(CC=C3)(C)C)C(=O)C2=O)C ""1,_2-DidehydrotanshinoneIIA"""
"O=C1C(=Cc2c(c3c(cc2)C(CC=C3)(C)C)C1=O)C(C)C ""1,2-Didehydromiltirone"""
"o1cc(c2c1-c1c(c3c(cc1)C(=CCC3)C)C(=O)C2=O)C ""1,2-Dihydrotanshinone"""
O=C1c2c(c3c(cc2)c(ccc3)C)C(=O)C=C1C(C)C 12-deoxytanshinquinone_B
"O1C[C@@H](C2=C1c1c(c3c(cc1)[C@](O)(C)[C@@H](O)CC3)C(=O)C2=O)C ""15,_16-Dihydrotanshindiol_B"""
O1C[C@@H](C2=C1c1c(c3c(cc1)C(CCC3)(C)C)C(=O)C2=O)CO 17-Hydroxycryptotanshinon
O1C2=C([C@H](C1)C)C(=O)c1c(c3c(cc1)C(CCC3=O)(C)C)C2=O 1-Ketoisocryptotanshinone
O1C[C@@H](C2=C1c1c(c3c(cc1)C(CCC3=O)(C)C)C(=O)C2=O)C 1-oxocryptotanshinone
O=C1C(=Cc2c(c3c(cc2)C(CCC3=O)(C)C)C1=O)C(C)C 1-oxomiltirone
"o1cc(c2c1-c1c(c3c(cc1)C(C=CC3)(C)C)C(=O)C2=O)C ""2,_3-DidehydrotanshinoneIIA"""
O1[C@H]2c3c([C@@]4([C@H](C2)C(CCC4)(C)C)C1)c(O)c(O)c(c3)C(C)C 20-Deoxocarnosol
Oc1cc2c(cc1C(C)C)C(=O)C[C@@H]1[C@@]2(C[C@@H](OC(=O)C)CC1(C)C)C 2��-Acetoxysugiol
"Oc1cc(ccc1O)C[C@H](O)C(=O)N ""3-(3,4-Dihydroxyphenyl)lactamide"""
O1CC(C2=C1c1c(c3c(cc1)C(C)(C)C(O)CC3)C(=O)C2=O)C 3-hydroxycyptotanshinone
o1cc(c2c1-c1c(c3c(cc1)C(=C)[C@@H](O)CC3)C(=O)C2=O)C 3-Hydroxymethylenetanshinquinone.sdf
o1cc(c2c1-c1c(c3c(cc1)C(C)(C)[C@@H](O)CC3)C(=O)C2=O)C 3-Hydroxytanshinone_IIA
o1c(ccc1\C=C\C(=O)C)CO 4-[5-(Hydroxymethyl)furan-2-yl]but-3-en-2-one
O=C1C(=Cc2c(c3c(cc2)C(CCC3)=C)C1=O)C(C)C 4-Methylenemiltirone
"Oc1cc2c(cc1C(C)C)C(=O)C=C1[C@@]2(CCCC1(C)C)C ""5,6-dehydrosugiol"""
OC1=C2[C@@](c3c(cc(C(C)C)c(O)c3O)C1=O)(CCCC2(C)C)C 6-hydroxysalvonolone
O1c2c([C@H](C(O[C@@H](Cc3cc(O)c(O)cc3)C(O)=O)=O)[C@H]1c1cc(O)c(O)cc1)c(ccc2O)\C=C\C(O[C@@H](Cc1cc(O)c(O)cc1)C(OC)=O)=O 9'-Methyl_lithospermate_B
o1c2c(cc1-c1cc(OC)c(O)cc1)cc(cc2OC)\C=C\CO Ailanthoidol
[K+].O1c2c([C@H](C(O[C@H](Cc3cc(O)c(O)cc3)C(=O)[O-])=O)[C@H]1c1cc(O)c(O)cc1)c(ccc2O)\C=C\C(O[C@H](Cc1cc(O)c(O)cc1)C(O)=O)=O.N Ammonium_potassium_lithospermate_B
Oc1cc(ccc1O)\C=C\C(O)=O Caffeic_acid
O1[C@]2(OC[C@@H](C2)C)c2c(c3c(cc2)C(CCC3)(C)C)C1=O Cryptoacetalide
O1C[C@@H](C2=C1c1c(c3c(cc1)C(CCC3)(C)C)C(=O)C2=O)C Cryptotanshione
Oc1cc(ccc1O)C[C@H](O)C(O)=O Danshensu
OC=1c2c(c3c(cc2)c(ccc3)C)C(=O)C(=O)C=1C(C)C Danshexinkun_B
OC1=C(C)C(=O)c2c(c3c(cc2)c(ccc3)C)C1=O Danshexinkun_C
O1C2=C(C(CO)(C)C(C1)C)C(=O)c1c(c3c(cc1)c(ccc3)C)C2=O Danshexinkun_D
O1C2=C([C@H](C1)C)C(=O)c1c(c3c(cc1)c(ccc3)C)C2=O Dihydroisotanshinone_I
O1C[C@@H](C2=C1c1c(ccc3c1cccc3C)C(=O)C2=O)C Dihydroisotanshinone_II
O1C[C@@H](C2=C1c1c(c3c(cc1)C(=O)CCC3)C(=O)C2=O)C Dihydronortanshinone
O1C[C@@H](C2=C1c1c(c3c(cc1)c(ccc3)C)C(=O)C2=O)C Dihydrotanshinone_I
O1[C@@]2(OC[C@@H](C2)C)c2c(c3c(cc2)C(CCC3)(C)C)C1=O epicryptoacetalide
O1c2c([C@H](C(OCC)=O)[C@H]1c1cc(O)c(O)cc1)c(ccc2O)\C=C\C(O[C@H](Cc1cc(O)c(O)cc1)C(O)=O)=O Ethyl_lithospermate
Oc1cc2c(cc1C(C)C)CC[C@@H]1[C@@]2(CCCC1(C)C)C Ferruginol
O(C)c1cc(ccc1O)\C=C\C(O)=O ferulic_acid
o1cc(c2c1-c1c(c3c(cc1)c(ccc3)C=O)C(=O)C2=O)C Formyltanshinone
o1cc(c2c1-c1c(c3c(cc1)C(CC[C@@H]3O)(C)C)C(=O)C2=O)C Hydroxytanshinone_IIA
O1C2=C([C@H](C1)C)C(=O)c1c(c3c(cc1)C(CCC3)(C)C)C2=O Isocryptotanshione
O(C)c1ccc(cc1O)\C=C\C(O)=O Isoferulic_acid
O1c2c(C(C(OC(Cc3cc(O)c(O)cc3)C(O)=O)=O)C1c1cc(O)c(O)cc1)c(ccc2O)\C=C\C(OC(Cc1cc(O)c(O)cc1)C(O)=O)=O isosalvianolic_acid_B
O1c2c(C=Cc3cc(O)c(O)cc13)c(ccc2O)\C=C\C(O[C@@H](Cc1cc(O)c(O)cc1)C(O)=O)=O Isosalvianolic_acid_C
o1c2c(c(c1)C)C(=O)c1c(c3c(cc1)c(ccc3)C)C2=O Isotanshinone_I
o1cc(c2c1-c1c(ccc3c1cccc3C)C(=O)C2=O)C Isotanshinone_II
o1c2c(c(c1)C)C(=O)c1c(c3c(cc1)C(CCC3)(C)C)C2=O Isotanshinone_IIA
o1c2c(c(c1)C)C(=O)c1c(c3c(cc1)[C@](CCC3)(CO)C)C2=O Isotanshinone_IIB
o1c2c(cc1)C(=O)C1C(c3c(C=C1)c(ccc3)C)C2=O isototanshinone
O1c2c([C@H](C(OC)=O)[C@H]1c1cc(O)c(O)cc1)c(ccc2O)\C=C\C(O[C@H](Cc1cc(O)c(O)cc1)C(OC)=O)=O Litherospermic_acid_dimethyl
O1c2c([C@H](C(O)=O)[C@H]1c1cc(O)c(O)cc1)c(ccc2O)\C=C\C(O[C@H](Cc1cc(O)c(O)cc1)C(OC)=O)=O Litherospermic_acid_monomethyl
O1c2c([C@H](C(O)=O)[C@H]1c1cc(O)c(O)cc1)c(ccc2O)\C=C\C(O[C@H](Cc1cc(O)c(O)cc1)C(O)=O)=O Lithospermic_acid
[Mg+2].O1c2c([C@H](C(O[C@H](Cc3cc(O)c(O)cc3)C(=O)[O-])=O)[C@H]1c1cc(O)c(O)cc1)c(ccc2O)\C=C\C(O[C@H](Cc1cc(O)c(O)cc1)C(=O)[O-])=O Magnesium_salvianolate_B
O1C[C@H](C2=C1c1c(c3c(cc1)[C@@](CCC3)(C(OC)=O)C)C(=O)C2=O)C Methyl_dihydronortanshinonate
Oc1cc(ccc1O)C[C@H](OC(=O)\C=C\c1cc(O)c(O)cc1)C(OC)=O Methyl_rosmarinate
o1c2c(cc1-c1cc(OC)c(O)cc1)c(ccc2O)\C=C\C(O[C@@H](Cc1cc(O)c(O)cc1)C(O)=O)=O Methyl_salvianolic_acid_C
o1cc(c2c1-c1c(c3c(cc1)[C@@](CCC3)(C(OC)=O)C)C(=O)C2=O)C Methyl_tanshinonate
O1C[C@@H](C2=C1c1c(c3c(cc1)C(CCC3)=C)C(=O)C2=O)C Methylenedihydrotanshinquinone
o1cc(c2c1-c1c(c3c(cc1)C(CCC3)=C)C(=O)C2=O)C Methylenetanshinquinone
o1cc(c2c1-c1c(c3c(cc1)[C@H](CCC3)C)C(=O)C2=O)C methyltanshinquinone
Oc1c(cc2c(c3c(cc2)C(CCC3=O)(C)C)c1O)C(C)C miltiodiol
OC1=C(C(C)C)C(=O)c2c(c3c(cc2)C(CCC3=O)(C)C)C1=O Miltionone_I
O1C[C@@H](C2=C1C1=CC(=O)C3=C(C1=C(O)C2=O)CCCC3(C)C)C miltionone_II
O1[C@H]2C3=CC(C)=C(O)C(=O)C=C3[C@@]3([C@H](C2)C(CCC3)(C)C)C1 miltipolone
O=C1C(=Cc2c(c3c(cc2)C(CCC3)(C)C)C1=O)C(C)C Miltirone
OC1=C([C@H](CO)C)C(=O)c2c(ccc3c2CCCC3(C)C)C1=O Neocryptotanshinone
OC1=C(C(C)C)C(=O)c2c(c3c(cc2)C(CCC3)(C)C)C1=O Neocryptotanshinone_II(Deoxyneocryptotanshinone)
o1c2c3c4c(ccc3c3occ(c3c2nc1C)C)C(CCC4)(C)C neosalvianen
O1c2c(-c3occ(c3C1=O)C)ccc1c2cccc1C Neotanshinlactone
OC1=C([C@H](CO)C)C(=O)c2c(c3c(cc2)c(ccc3)C)C1=O Neotanshinone_A
OC1=C(C(C)C)C(=O)c2c(c3c(cc2)c(ccc3)C)C1=O Neotanshinone_B
o1cc(c2c1-c1c(c3c(cc1)C(=O)CCC3)C(=O)C2=O)C Nortanshinone
OC1=C([C@H](COC(=O)CCCCCCC\C=C/CCCCCCCC)C)C(=O)c2c(c3c(cc2)c(ccc3)C)C1=O Oleoyl_Danshenxinkun_A
OC1=C([C@H](COC(=O)CCCCCCC\C=C/CCCCCCCC)C)C(=O)c2c(c3c(cc2)C(CCC3)(C)C)C1=O Oleoyl_Neocryptotanshinone
O1c2c([C@H](C(O)=O)[C@H]1c1cc(O)c(O)cc1)c(ccc2)\C=C\C(O)=O Prolithospermic_acid
Oc1cc(ccc1O)C(O)=O Protocatechuic_acid
Oc1cc(ccc1O)C=O Protocatechuic_aldehyde
O1C2CC3C(CCCC3(C)C)(c3cc(O)c(cc23)C)C1 przewalskin
O1[C@@H]2C3=C([C@@]4([C@@H]([C@H]2O)C(CCC4)(C)C)[C@H]1O)C(=O)C(C(=O)C)=C(O)C(=C3)C(C)C przewalskin_A
O1[C@@H]2[C@@]3(C=C(C(C)C)C(=O)[C@@]3(O)C1=O)CCC1C2=CCCC1(C)C przewalskin_B
Oc1c(cc2c(CC=3[C@@H](C[C@@H]2OC)C(CCC=3)(C)C)c1O)C(C)C przewalskin_C
o1cc(c2c1-c1c(c3c(cc1)C(CCC3)(C)C)C(=O)C2=O)CO Przewaquinone_A
o1cc(c2c1-c1c(c3c(cc1)c(ccc3)C)C(=O)C2=O)CO Przewaquinone_B
o1cc(c2c1-c1c(c3c(cc1)[C@@](O)(CCC3)C)C(=O)C2=O)C Przewaquinone_C
Oc1cc(ccc1O)C[C@H](OC(=O)\C=C\c1cc(O)c(O)cc1)C(O)=O Rosmarinic_acid
O=C1c2[nH]c3c4c(ccc(C=C1C(C)C)c24)C(CC3=O)(C)C salviadione
O1[C@@H](CO)[C@H](O)[C@@H](O)[C@H](O)[C@H]1Oc1cc(ccc1O)\C=C\C(O[C@@H](Cc1cc(O)c(O)cc1)C(O)=O)=O Salviaflaside
O1C[C@@H](C2=C(Oc3c(ccc4c3cccc4C)C2=O)C1=O)C Salviamone
o1c2c3c(OC[C@@H]3C)c3c(c4c(cc3)C(CCC4)(C)C)c2nc1C salvianan
Oc1cc(ccc1O)CC(OC(=O)C(O)Cc1cc(O)c(O)cc1)C(O)=O Salvianic_acid_C
Oc1c(\C=C\c2cc(O)c(O)cc2)c(ccc1O)\C=C\C(O[C@@H](Cc1cc(O)c(O)cc1)C(O)=O)=O Salvianolic_acid_A
O1c2c([C@H](C(O[C@H](Cc3cc(O)c(O)cc3)C(O)=O)=O)[C@H]1c1cc(O)c(O)cc1)c(ccc2O)\C=C\C(O[C@H](Cc1cc(O)c(O)cc1)C(O)=O)=O Salvianolic_acid_B
o1c2c(cc1-c1cc(O)c(O)cc1)c(ccc2O)\C=C\C(O[C@@H](Cc1cc(O)c(O)cc1)C(O)=O)=O Salvianolic_acid_C
Oc1c(CC(O)=O)c(ccc1O)\C=C\C(O[C@@H](Cc1cc(O)c(O)cc1)C(O)=O)=O Salvianolic_acid_D
Oc1c(/C(=C\c2cc(O)c(O)cc2)/C(OC(Cc2cc(O)c(O)cc2)C(O)=O)=O)c(ccc1O)\C=C/C(OC(Cc1cc(O)c(O)cc1)C(O)=O)=O Salvianolic_acid_E
Oc1c(\C=C\c2cc(O)c(O)cc2)c(ccc1O)\C=C\C(O)=O Salvianolic_acid_F
O1c2c(C=C3c4c1c(O)ccc4C[C@@H](C(O)=O)C3=O)ccc(O)c2O Salvianolic_acid_G
O(\C(=C/c1cc(O)c(O)cc1)\C(O)=O)c1ccc(cc1O)\C=C\C(OC(Cc1cc(O)c(O)cc1)C(O)=O)=O Salvianolic_acid_I
O1c2c(O[C@@H](C(O)=O)[C@H]1c1cc(O)c(O)cc1)cc(cc2)\C=C\C(O[C@H](Cc1cc(O)c(O)cc1)C(O)=O)=O Salvianolic_acid_J
O([C@H]([C@H](O)c1cc(O)c(O)cc1)C(O)=O)c1ccc(cc1O)\C=C\C(O[C@H](Cc1cc(O)c(O)cc1)C(O)=O)=O Salvianolic_Acid_K
Oc1c2c(C=C(C(OC(Cc3cc(O)c(O)cc3)C(O)=O)=O)C(C2C(OC(Cc2cc(O)c(O)cc2)C(O)=O)=O)c2cc(O)c(O)cc2)ccc1O Salvianolic_Acid_L
Oc1c2c(ccc1C(=O)C[C@@H](COC(=O)C)C)c(ccc2)C Salvianonol
O1C=2c3c(ccc4c3c(ccc4C)C(=O)C=2C(C)C)C1(C)C Salvilenone
o1c2c(cc(cc2OC)CCCO)c(C=O)c1-c1cc(OC)c(O)cc1 Salvinal
O1[C@@H](C[C@@]2([C@@H]3[C@](CC[C@H]2C1=O)(C)[C@@H](C[C@H](OC(=O)C)C3=O)C(OC)=O)C)c1ccoc1 salvinorin_A
OC=1C(=O)C=C2C3=C(C=CC2=CC=1C)C(CCC3)(C)C Salviolone
O=C1c2c(c3c(cc2)C(CC=C3)(C)C)C(=O)C=C1C(C)C Sibiriquinone_A
O=C1c2c(c3c(cc2)C(CCC3)(C)C)C(=O)C=C1C(C)C Sibiriquinone_B
O1[C@@](O[C@@H]2O[C@@H](CO[C@@H]3O[C@@H](CO[C@@H]4O[C@@H](CO)[C@@H](O)[C@@H](O)[C@@H]4O)[C@@H](O)[C@@H](O)[C@@H]3O)[C@H](O)[C@@H](O)[C@@H]2O)(CO)[C@H](O)[C@@H](O)[C@@H]1CO Stachyose
Oc1cc2c(cc1C(C)C)C(=O)C[C@@H]1[C@@]2(CCCC1(C)C)C Sugiol
O1CC(C2=C1c1c(c3c(cc1)C(CCC3)(C=O)C)C(=O)C2=O)C Tanshinaldehyde
o1cc(c2c1-c1c(c3c(cc1)[C@@](O)(CCC3)CO)C(=O)C2=O)C Tanshindiol_A
o1cc(c2c1-c1c(c3c(cc1)[C@](O)(C)[C@@H](O)CC3)C(=O)C2=O)C Tanshindiol_B
o1cc(c2c1-c1c(c3c(cc1)[C@](O)(C)[C@H](O)CC3)C(=O)C2=O)C Tanshindiol_C
O1c2c(occ2C)-c2c(c3c(cc2)c(ccc3)C)C1=O Tanshinlactone
o1cc(c2c1-c1c(c3c(cc1)c(ccc3)CO)C(=O)C2=O)C Tanshinol_A
o1cc(c2c1-c1c(c3c(cc1)c(ccc3)C)C(=O)C2=O)C Tanshinone_I
S(=O)(=O)([O-])c1oc-2c(C(=O)C(=O)c3c4c(ccc-23)C(CCC4)(C)C)c1C.[Na+] Tanshinone_II_A_Sodium_Sulfonate
o1cc(c2c1-c1c(c3c(cc1)C(CCC3)(C)C)C(=O)C2=O)C Tanshinone_IIA
o1cc(c2c1-c1c(c3c(cc1)[C@](CCC3)(CO)C)C(=O)C2=O)C Tanshinone_IIB
OC=1c2c(c3c(cc2)C(CCC3)(C)C)C(=O)C(=O)C=1[C@H](CO)C Tanshinone_V
OC=1c2c(c3c(cc2)c(ccc3)C)C(=O)C(=O)C=1[C@H](CO)C Tanshinone_VI
O1C2=C(C(C1)C)C(=O)c1c(c3c(cc1)c(cc(O)c3)C)C2=O Trijuganone_A
O1C[C@@H](C2=C1c1c(c3c(cc1)C(=CCC3)C)C(=O)C2=O)C Trijuganone_B
O1CC(C2=C1c1c(c3c(cc1)C(CCC3)(C(OC)=O)C)C(=O)C2=O)C Trijuganone_C
O(C)c1cc(ccc1O)C(O)=O Vanillic_Acid
Oc1cc(ccc1O)[C@@H]1[C@@H](C(O)=O)[C@@H](C(O)=O)C(=C[C@H]1C(O)=O)\C=C\C(O[C@H](Cc1cc(O)c(O)cc1)C(O)=O)=O Yunnaneic_Acid_E
