# Supplementary material for: Comparative study of Danshen and Siwu decoction based on the molecular structures of the components and predicted targets
Source: BMC Complement Med Ther. 2021 Jan 22;21:42. doi: 10.1186/s12906-021-03209-1 (PMC7821527; doi:10.1186/s12906-021-03209-1)
Supplement: Supplementary file 3 — Additional file 3: The molecular structure of 81 compounds of Siwu decoction components. [file 12906_2021_3209_MOESM3_ESM.txt]

mol	name	CAS	Field_4	Field_5
n1c(C)c(nc(C)c1C)C	Ligustrazine	1124-11-4	C8H12N2	2,3,5,6-tetramethylpyrazine
Oc1ccc(cc1)C[C@@H](NC(OC(C)(C)C)=O)C(O)=O	Tyrosine	70642-86-3	C14H19NO5	(R)-2-TERT-BUTOXYCARBONYLAMINO-3-(4-HYDROXY-PHENYL)-PROPIONIC_ACID
O(C(=O)c1ccccc1C(OCC)=O)CC	Diethyl phthalate	84-66-2	C12H14O4	1,2-Benzenedicarboxylic_acid,diethyl_ester
O1[C@H](COC(=O)c2cc(O)c(O)c(O)c2)[C@@H](OC(=O)c2cc(O)c(O)c(O)c2)[C@H](OC(=O)c2cc(O)c(O)c(O)c2)[C@@H](OC(=O)c2cc(O)c(O)c(O)c2)[C@@H]1OC(=O)c1cc(O)c(O)c(O)c1	1,2,3,4,6-pentagalloylglucose	14937-32-7	C41H32O26	1,2,3,4,6-O-PENTAGALLOYLGLUCOSE
O(C(=O)c1ccccc1C(OC)=O)C	Dimethyl phthalate	131-11-3	C10H10O4	1,2-benzendicarboxylicacid,dimethylester
o1c(ccc1C=O)CO	5-hydroxymethylfurfural	67-47-0	C6H6O3	5-(hydroxymethyl)-;2-Hydroxymethyl-5-furfural
OCC(=O)[C@@H](O)[C@H](O)[C@H](O)CO	D-fructose	57-48-7	C6H12O6	D-(-)-FRUCTOSE_BIOXTRA
OC[C@@H](O)[C@@H](O)[C@H](O)[C@@H](O)C=O	D-glucose	50-99-7	C6H12O6	6-(HYDROXYMETHYL)OXANE-2,3,4,5-TETROL
O[C@H]1CC[C@]2([C@@H](CC[C@@]3([C@@H]2CC[C@@H]2[C@@H]4[C@@](CC[C@]23C)(CC[C@H]4C(C)=C)C(O)=O)C)C1(C)C)C	Birch fatty acid	472-15-1	C30H48O3	3BETA-HYDROXY-20(29)-LUPAENE-28-OIC_ACID
O[C@H]1CC[C@]2([C@@H](CC[C@@]3([C@@H]2CC=C2[C@@H]4CC(CC[C@@]4(CC[C@]23C)C(O)=O)(C)C)C)C1(C)C)C	Oleanolic acid	508-02-1	C30H48O3	(3-beta)-3-hydroxyolean-12-en-28-oicacid
O=C1N=C(Nc2ncc(nc12)CNc1ccc(cc1)C(=O)N[C@@H](CCC(O)=O)C(O)=O)N	Folic acid	59-30-3	C19H19N7O6	2-amino-6-((p-((1,3-dicarboxypropyl)carbamoyl)anilino)methyl)-4-pteridino_PteGlu_Pteroyl-L-glutamic_acid_Vitamin_M_PGA_Pteroylglutamic_acid_Folic_Acid_Hydrate;PTEROYL-L-GLUTAMIC_ACID
C1CC(=CCC1C(C)=C)C	Limonene	138-86-3	C10H16	(¡À)-LiMonene,_Mixture_of_isoMers
O(Cc1ccccc1)C(=O)NC(CC(C)C)C(O)=O	Leucine	3588-60-1	C14H19NO4	2-[[(BENZYLOXY)CARBONYL]AMINO]-4-METHYLPENTANOIC_ACID
OCC=1CC(=CC=1)C=O	5-hydroxymethyl-2-furdural
Oc1c(O)cc(cc1O)C(O)=O	Gallic acid	149-91-7	C7H6O5	3,4,5-ÈýôÇ»ù±½¼×Ëá
O1c2c(C=CC1=O)c(OC\C=C(\C)/C)c1c(occ1)c2	Iso-episolactone	482-45-1	C16H14O4	4-PRENYLOXYPSORALEN
O1c2c(C=CC1=O)cc1c(occ1)c2OC\C=C(\C)/C	Eucalyptus lactone	482-44-0	C16H14O4	9-[(3-Methyl-2-buten-1-yl)oxy]-7H-furo[3,2-g]chromen-7-on
OC(=O)[C@@H](N)C(C)C	valine	3/7/7004	C5H11NO2	DL-Aminovaleic_Acid
O1[C@H](CO)[C@@H](O)[C@H](O)[C@@H](O)[C@@H]1O[C@]12C[C@@H]3[C@]1([C@@H]1O[C@]2(C[C@]3(O1)O)C)COC(=O)c1ccc(O)cc1	oxypaeoniflorin	39011-91-1	C23H28O12	[[(1aR)-3a¦Â,5,5a¦Â,5b-Tetrahydro-5¦Â-hydroxy-5b¦Â-[[(4-hydroxybenzoyl)oxy]methyl]-2-methyl-2¦Á,5-methano-3,4-dioxa-1H-cyclobuta[cd]pentalen]-1a¦Â(2H)-yl]¦Â-D-glucopyranoside
O(CCCc1ccccc1)C(=O)N	Phenylalanine	673-31-4	C10H13NO2	;1-Carbamoyloxy-3-phenylpropane
OC(=O)c1ccccc1	benzoic acid	65-85-0	C7H6O2	Acide_benzoique
OC[C@@H](O)[C@H](O)[C@@H](O)C=O	D-xylose	6763-34-4	C5H10O5	D(+)-Xylose
Oc1c(O)cc(cc1O)C(OCC)=O	Ethyl gallate	831-61-8	C9H10O5	3,4,5-trihydroxy-benzoicaciethylester
[C@H]12C[C@H](CC=C1C)C2(C)C	¦Á-pinene	2437-95-8	C10H16	BICYCLO_[3.1.1]_HEPT-2-ENE,_2,6,6-TRIMETHYL
OC1CC2=CC[C@H]3[C@@H]4CC[C@H]([C@@H](CC[C@H](C(C)C)CC)C)[C@]4(CC[C@@H]3[C@]2(CC1)C)C	¦Â-sitosterol	83-46-5	C29H50O	22,23-DIHYDROSTIMASTEROL
O1C(CO)C(O)C(O)C(O)C1OC1CCC(C)(C)C(C(O)=O)=C1C	Rehmapicroside
OC1CCC(C)(C)C(C(O)=O)=C1C	Rehmapicrogenin
O1[C@H](COC(=O)c2cc(O)c(O)c(O)c2)[C@@H](O)[C@H](O)[C@@H](O)[C@@H]1O[C@@]12C[C@H]3[C@@]4(O[C@@H](O[C@]1(C4)C)C23COC(=O)c1ccccc1)O	Galloyl glucoside	122965-41-7	C30H32O15	[[(1aR)-5b¦Â-[(Benzoyloxy)methyl]-3a¦Â,5,5a¦Â,5b-tetrahydro-5¦Â-hydroxy-2-methyl-2¦Á,5¦Á-methano-3,4-dioxa-1H-cyclobuta[cd]pentalen]-1a¦Â(2H)-yl]6-O-galloyl-¦Â-D-glucopyranoside;6'-O-Galloyl_paeoniflorin
O1C(=O)C2(C3C[C@]2(O[C@@H]2O[C@H](CO)[C@@H](O)[C@H](O)[C@H]2O)C1(C[C@H]3O)C)COC(=O)c1ccccc1	Albiflorin	39011-90-0	C23H28O11	9-((Benzoyloxy)methyl)-1-(beta-D-glucopyranosyloxy)-4-hydroxy-6-methyl-7-oxatricyclononan-8-one
O1[C@H](CO)[C@@H](O)[C@H](O)[C@@H](O)[C@@H]1O[C@]12C[C@@H]3[C@]1([C@@H]1O[C@]2(C[C@]3(O1)O)C)COC(=O)c1ccccc1	Paeoniflorin	23180-57-6	C23H28O11	5beta-[(Benzoyloxy)methyl]tetrahydro-5-hydroxy-2-methyl-2,5-methano-1H-3,4-dioxacyclobuta[cd]pentalen-1alpha(2H)-yl-beta-D-glucopyranoside
O1[C@H](COC(=O)c2ccccc2)[C@@H](O)[C@H](O)[C@@H](O)[C@@H]1O[C@]12C[C@@H]3[C@]1([C@@H]1O[C@]2(C[C@]3(O1)O)C)COC(=O)c1ccccc1	Benzoyl glucoside	38642-49-8	C30H32O12	beta-D-Glucopyranoside,_5b-((benzoyloxy)methyl)tetrahydro-5-hydroxy-2-methyl-2,5-methano-1H-3,4-dioxacyclobuta(cd)pentalen-1a(2H)-yl
O1[C@@H](C)[C@H](O)[C@@H](O)[C@H](O)[C@@H]1O[C@H]1[C@H](OC(=O)\C=C\c2cc(OC)c(O)cc2)[C@H](O[C@@H](OCCc2cc(O)c(OC)cc2)[C@@H]1O)CO[C@@H]1O[C@H](CO)[C@H](O)[C@H](O)[C@H]1O	Giornoside B1	120406-37-3	C37H50O20	Jionoside_B1
O1[C@H](CO)[C@H](O)[C@H](O)[C@@H](O)[C@H]1OC[C@H]1O[C@@H](OC[C@H](O)COC(=O)CCCCCCC\C=C/C\C=C/CCCCC)[C@H](O)[C@@H](O)[C@H]1O	Ginger ester B	88168-90-5	C33H58O14	gingerglycolipid_B
O1[C@@H](C)[C@H](O)[C@@H](O)[C@@H](O)[C@@H]1O[C@H]1[C@H](O)[C@H](O[C@@H](OCCc2cc(O)c(O)cc2)[C@@H]1O)COC(=O)\C=C\c1cc(O)c(O)cc1	Isoflavin	61303-13-7	C29H36O15	¦Â-D-Glucopyranoside,_2-(3,4-dihydroxyphenyl)ethyl_3-O-(6-deoxy-¦Á-L-mannopyranosyl)-,_6-[(2E)-3-(3,4-dihydroxyphenyl)-2-propenoate];ISOVERBASCOSIDE
O1[C@H](CO)[C@@H](O)[C@H](O)[C@@H](O[C@@H]2O[C@H](CO)[C@@H](O)[C@H](O)[C@H]2O)[C@H]1O[C@]12[C@H]([C@@H](OC=C1)O[C@@H]1O[C@H](CO)[C@@H](O)[C@H](O)[C@H]1O)C(=C[C@H]2O)CO	Rehmannia D	81720-08-3	C27H42O20	[(1S,7a¦Á)-1¦Á-(¦Â-D-Glucopyranosyloxy)-5,7a-dihydro-5¦Á-hydroxy-7-(hydroxymethyl)cyclopenta[c]pyran-4a¦Á(1H)-yl]2-O-¦Â-D-glucopyranosyl-¦Â-D-glucopyranoside
O1C2(C3C(CCC4=C3C(OC4CCCC)=O)C2CCC)C2=C(C=CCC2)C1=O	Angelicide
O(C(=O)CCCCCCCCCCCCCCCCC)CC	Ethyl octadecaate	111-61-5	C20H40O2	ETHYL_OCTADECANOATE
O1C=C([C@@H]2C[C@]1(O[C@@H]1C[C@H](CO)[C@@H](O)[C@H](O)[C@H]1O)C(=CC2=C)C)COC	paeonin	1155280-57-1	C17H24O9	paeonin_A
O1[C@](O[C@H]2O[C@H](CO[C@H]3O[C@H](CO)[C@H](O)[C@H](O)[C@H]3O)[C@@H](O)[C@H](O)[C@H]2O)(CO)[C@@H](O)[C@H](O)[C@H]1CO	D(+)- raffinose	17629-30-0	C18H42O21	5-HYDRATE;RAFFINOSE_PENTAHYDRATE
O(C(=O)CCCCCCCCCCCCCCC)C	Methyl palmitate	112-39-0	C17H34O2	n-Hexadecanoic_acid_methyl_ester
OC(=O)CCCCCCCCCCCCCCC	Hexadecanoic acid	57-10-3	C16H32O2	acidehexadecylique
Oc1cc(ccc1O)\C=C\C(O[C@@H]1C[C@@](O)(C[C@@H](O)[C@H]1O)C(O)=O)=O	Chlorogenic acid	327-97-9	C16H18O9	(1S,3R,4R,5R)-3-[[3-(3,4-¶þôÇ»ù±½»ù)-1-Ñõ´ú-2-±ûÏ©»ù]Ñõ]-1,4,5-ÈýôÇ»ù»·¼ºÍé¼×Ëá
Oc1c2c(cc(c1)C)C(=O)c1c(C2=O)c(O)ccc1	Chrysophanol	481-74-3	C15H10O4	1,8-Dihydroxy-3-methyl-anthraquinone
O1[C@H](CO)[C@@H](O)[C@H](O)[C@@H](O)[C@@H]1O[C@@H]1OC=C[C@@H]2[C@H]1C(=C[C@H]2O)CO	Peach aglycone	479-98-1	C15H22O9	1,4a,5,7a-tetrahydro-5-hydroxy-7-(hydroxymethyl)cyclopenta[c]pyran-1-yl-beta-D-glucopyranoside
O1[C@H](CO)[C@@H](O)[C@H](O)[C@@H](O)C1O[C@@H]1OC=C[C@@H]2[C@H]1[C@]1(O[C@H]1[C@H]2O)CO	Sterol	2415-24-9	C15H22O10	beta-D-Glucopyranoside,_1a,1b,2,5a,6,6a-hexahydro-6-hydroxy-_1a-(hydroxymethyl)oxireno(4,5)cyclopenta(1,2-c)pyran-2-yl
O1\C(\C2=C(C=CCC2)C1=O)=C/CCC	Ligustilide	4431-01-0	C12H14O2	3-[(Z)-Butylidene]-4,5-dihydrophthalide
O1\C(\c2c(cccc2)C1=O)=C/CCC	3-butenyl ylide	551-08-6	C12H12O2	3-butylidene-1(3h)-isobenzofuranon
O1C(c2c(cccc2)C1=O)CCCC	Butylphthalide	125412-70-6	C12H14O2	(+)-3-butyl-1(3H)-isobenzofuranone
O1[C@H]([C@@H]2[C@@H](C=CCC2)C1=O)CCCC	Ligustilide A	3/1/3674	C12H18O2	cnidilide
O1[C@H]([C@H]2C(=CCCC2)C1=O)CCCC	Snake bed lactone	4567-33-3	C12H18O2	(3S,3aR)-(-)-Sedanolide
O1\C(\C2=C([C@H](O)[C@@H](O)CC2)C1=O)=C/CCC	Yangchuan azlactone A	94596-28-8	C12H16O4	(6¦Á,7¦Â)-3-[(Z)-Butylidene]-4,5,6,7-tetrahydro-6,7-dihydroxy-1(3H)-isobenzofuranone
O1C(C2=C([C@H](O)[C@@H](O)CC2)C1=O)CCCC	Senkyunolide J
O1\C(\C2=C([C@@H](O)[C@@H](O)CC2)C1=O)=C/CCC	senkyunolide H
O1[C@](O[C@H]2O[C@H](CO)[C@@H](O)[C@H](O)[C@H]2O)(CO)[C@@H](O)[C@H](O)[C@H]1CO	sucrose	57-50-1	C12H22O11	(alpha-D-Glucosido)-beta-D-fructofuranoside
O1c2c(C=CC1=O)ccc1occc12	Angelica	523-50-2	C11H6O3	2h-furo(2,3-h)(1)benzopyran-2-one
O1[C@H](CO)[C@@H](O)[C@@H](O)[C@@H]1n1c2ncnc(N)c2nc1	Adenosine	58-61-7	C10H13N5O4	(2R,3R,4S,5R)-2-(6-AMINO-PURIN-9-YL)-5-HYDROXYMETHYL-TETRAHYDRO-FURAN-3,4-DIOL
O(C)c1cc(ccc1O)\C=C\C(O)=O	Ferulic acid	1135-24-6	C10H10O4	3-(4-hydroxy-3-methoxyphenyl)-2-Propenoic_acid_4-Hydroxy-3-methoxycinnamic_acid
O1c2cc(O)c(OC)cc2C=CC1=O	East terpene lactone	92-61-5	C10H8O4	7-HYDROXY-6-METHOXY-2H-CHROMEN-2-ONE
O(C)c1cc(O)c(cc1)C(=O)C	Peony	552-41-0	C9H10O3	1-(2-hydroxy-4-methoxyphenyl)-ethanon
Oc1cc(ccc1O)\C=C\C(O)=O	Caffeic acid	331-39-5	C9H8O4	3-(3,4-dihydroxyphenyl)-2-propenoicaci
O(C)c1cc(ccc1O)C=O	Vanillin	121-33-5	C8H8O3	4-oxy-3-methoxybenzaldehyde
Oc1cc(ccc1O)C(O)=O	Protocatechuic acid	99-50-3	C7H6O4	3,4-_twohydroxybenzoic_acid/protocatechuicacid
OC(=O)[C@@H](N)CCCNC(N)=N	Arginine	74-79-3	C6H14N4O2	L(+)-Arginine
OC(=O)[C@@H](N)Cc1nc[nH]c1	Histidine	71-00-1	C6H9N3O2	(s)-1h-imidazole-4-alanin
OC(=O)[C@@H](N)CCCCN	Lysine	56-87-1	C6H14N2O2	L-Lizine_cormob_crystalline
OC(=O)[C@@H](N)[C@H](CC)C	Isoleucine	73-32-5	C6H13NO2	(2S,3S)-2-Amino-3-methylpentans¦Áure
OC(=O)c1cccnc1	niacin	59-67-6	C6H5NO2	BETA-PICOLINIC_ACID
O1[C@@H](C)[C@H](O)[C@@H](O)[C@@H](O)[C@@H]1O	L-rhamnose	10030-85-0	C6H14O6	L-(+)-RHAMMNOSE_MONOHYDRATE
O1[C@H](CO)[C@@H](O)[C@H](O)[C@H](O)C1O	D-mannose	3458-28-4	C6H12O6	DL-allo-2,3,4,5,6-Pentahydroxy-hexanal
[nH]1c2c(ncnc2N)nc1	Adenine	73-24-5	C5H5N5	Leuco-4
OC(=O)[C@H]1NCCC1	Proline	37159-97-0	C5H9NO2	L-PROLINE-(4-3H(N))
OC(=O)CC[C@H](N)C(O)=O	Glutamate	56-86-0	C5H9NO4	GLUTAMIC_ACID_BASE
S(CC[C@H](N)C(O)=O)C	Methionine	63-68-3	C5H11NO2S	L-METHIONINE_(13C5,D8,15N)
O1C(=CCC1=O)C	Angelica lactone	591-12-8	C5H6O2	4-HYDROXY-3-PENTANOIC_ACID_GAMMA-LACTONE
O1C[C@@H](O)[C@@H](O)[C@H](O)[C@H]1O	D-arabinose	28697-53-2	C5H10O5	(3S,4R,5R)-OXANE-2,3,4,5-TETROL
OC(=O)C[C@H](N)C(O)=O	Aspartic acid	3/2/6899	C4H7NO4	L-ASPARATATE
OC(=O)[C@@H](N)[C@H](O)C	Threonine	72-19-5	C4H9NO3	L-2-AMINO-3-HYDROXYBUTANOIC_ACID
OC(=O)[C@H](N)C	Alanine	338-69-2	C3H7NO2	D-2-AMINOPROPANOIC_ACID
SC[C@H](N)C(O)=O	Cysteine	52-90-4	C3H7NO2S	3-mercapto-l-alanin;alpha-amino-beta-mercaptopropionicacid
OC(=O)C(N)CO	Serine	302-84-1	C3H7NO3	rac-(R*)-3-Hydroxy-2-aminopropionic_acid
OC(=O)CN	Glycine	56-40-6	C2H5NO2	GLYCINE_(13C2,2,2-D2,15N)
